# Supplementary material for: Meta-analysis and review of rechargeable implantable pulse generators for spinal cord stimulation and deep brain stimulation
Source: Brain Spine. 2024 Nov 26;4:104148. doi: 10.1016/j.bas.2024.104148 (PMC11634974; doi:10.1016/j.bas.2024.104148)
Supplement: Multimedia component 1 [file mmc1.xlsx]

## Sheet: Tabelle1
Rate of Infection
	DBS	SCS
Infection	1.56	2.6
No Infection	98.44	97.4
Rate of Surgical Revision
	DBS	SCS
Revision	5.45	8.87
No Revision	94.55	91.13
Rate of Surgical Revision
	SCS
Revision	8.87
No Revision	91.13
Rate of Infection
	SCS
Infection	2.6
No Infection	97.4
Failure of Implanted Parts
	DBS
Failure	1.17
No Failure	98.83
Failure of External Parts
	SCS
Failure	21.05
No Failure	78.95
Failure of External Parts
	DBS
Failure	12.45
No Failure	87.55
Failure of Implanted Parts
	SCS
Failure	4.82
No Failure	95.18
